# Supplementary material for: Pregnancy-related changes in the canine serum N-glycosylation pattern studied by Rapifluor HILIC-UPLC-FLR-MS
Source: Sci Rep. 2024 Sep 6;14:20861. doi: 10.1038/s41598-024-71352-z (PMC11379866; doi:10.1038/s41598-024-71352-z)
Supplement: Supplementary file 2 — Supplementary Table S13. [file 41598_2024_71352_MOESM2_ESM.xlsx]

## Sheet: P1 Day 1
Pregnant dog 1 Day 1
Name	Retention Time	% Area
A1	14.472	0.643
FA1	16.294	1.697
A2	17.315	5.571
FA2	18.967	13.428
FA1G1-a	20.1	0.173
M5	20.397	2.426
FA1G1-b	20.94	0.191
A2G1-a	21.215	0.303
A2G1-b	21.795	0.31
FA2G1-a	22.766	1.774
FA2G1-b	23.409	1.235
FA1G1+Mannose and M6a	24.308	0.457
M6b	24.795	1.777
A2G2	25.592	0.154
A1G1S1	26.263	0.331
FA2G2	27.06	0.367
FA2G2b	27.67	0.09
FA1G1S1	27.912	0.266
A2G1S1+A1G1Sg1	28.474	0.817
M7	29.018	1.004
FA1G1Sg1	29.817	0.832
FA1G1S1+Mannose	31.247	0.941
A2G2S1	31.857	5.34
M8a	32.301	1.4
M8b	32.839	0.69
FA2G2S1	33.128	6.1
A2G2Sg1	33.773	1.735
FA2G4	34.523	0.27
FA1G1S1+2Mannose	34.735	0.4
FA2G2Sg1	35.008	3.231
A2G2S2a+M9	35.637	2.88
FA2G3S1	36.391	1.888
A2G2S2b	36.673	1.432
A2G2S2	37.172	32.055
FA2G2S2	38.307	1.694
A2G2S1Sg1	38.93	2.074
FA2G2S1Sg1	40.041	0.69
A2G2Sg2	40.689	0.314
FA2G2Sg2	41.764	0.27
A3G3S3-a	42.356	0.06
A3G3S3-c	43.992	0.058
A3G3S3-d	44.316	0.07
A3G3S3e	45.379	0.057

## Sheet: P1 Day 29
Pregnant dog 1 Day 29
Name	Retention Time	% Area
A1	14.455	0.354
FA1	16.274	1.127
A2	17.295	3.454
FA2	18.945	9.182
FA1G1-a	20.078	0.122
M5	20.377	1.765
FA1G1-b	20.915	0.131
A2G1-a	21.19	0.201
A2G1-b	21.774	0.216
FA2G1-a	22.739	1.24
FA2G1-b	23.382	0.901
FA1G1+Mannose and M6a	24.285	0.33
M6b	24.774	1.311
A2G2	25.566	0.1
A1G1S1	26.236	0.289
FA2G2	27.027	0.274
FA2G2b	27.633	0.075
FA1G1S1	27.88	0.203
A2G1S1+A1G1Sg1	28.441	0.612
M7	28.99	0.767
FA1G1Sg1	29.774	0.685
A2G1Sg1	30.448	0.057
FA1G1S1+Mannose	31.207	0.776
A2G2S1	31.821	4.081
M8a	32.27	1.08
M8b	32.807	0.67
FA2G2S1	33.084	4.69
A2G2Sg1	33.733	1.477
FA2G4	34.486	0.26
FA1G1S1+2Mannose	34.692	0.38
FA2G2Sg1	34.965	2.706
A2G2S2a+M9	35.59	3.22
FA2G3S1	36.348	1.562
A2G2S2b	36.626	1.707
A2G2S2	37.128	45.513
FA2G2S2	38.254	1.909
A2G2S1Sg1	38.883	2.263
FA2G2S1Sg1	39.991	0.767
A2G2Sg2	40.617	0.426
FA2G2Sg2	41.696	0.44
A3G3S3-a	42.274	0.077
A3G3S3-b	43.126	0.099
A3G3S3-c	43.931	0.107
A3G3S3-d	44.272	0.176
A3G3S3e	45.387	0.094

## Sheet: P2 Day 1
Pregnant dog 2 Day 1
Name	Retention Time	% Area
A1	14.091	0.13
FA1	15.862	1.36
A2	16.868	0.93
FA2	18.475	11.3
FA1G1-a	19.661	0.15
M5	20.05	1.23
FA1G1-b	20.485	0.19
A2G1-a	20.734	0.09
A2G1-b	21.335	0.12
FA2G1-a	22.251	2.21
FA2G1-b	22.898	1.81
FA1G1+Mannose and M6a	23.968	0.32
M6b	24.449	0.56
A1G1S1	25.818	0.17
FA2G2	26.544	0.56
FA1G1S1	27.439	0.11
A2G1S1+A1G1Sg1	28	0.32
M7	28.691	0.43
FA1G1Sg1	29.363	0.41
FA1G1S1+Mannose	30.791	0.33
A2G2S1	31.37	2.4
M8a	31.985	0.58
FA2G2S1	32.584	1.1
A2G2Sg1	33.334	0.57
FA1G1S1+2Mannose	34.203	0.59
FA2G2Sg1	34.526	1.83
A2G2S2-a	35.075	2.5
M9	35.42	1.04
FA2G3S1	35.883	0.59
A2G2S2-b	36.142	2.18
A2G2S2	36.667	53.72
FA2G2S2	37.762	3.17
A2G2S1Sg1	38.473	2.24
FA2G2S1Sg1	39.543	0.87
A2G2Sg2	40.265	0.47
FA2G2Sg2	41.289	1.22
A3G3S3-a	43.418	0.25
A3G3S3-b	43.767	0.2
A3G3S3-c	44.89	0.17

## Sheet: P2 Day 29
Pregnant dog 2 Day 29
Name	Retention Time	% Area
A1	14.085	0.1
FA1	15.858	1.29
A2	16.863	0.69
FA2	18.471	10.21
FA1G1-a	19.659	0.13
M5	20.05	1.62
FA1G1-b	20.49	0.19
A2G1-a	20.736	0.06
A2G1-b	21.341	0.09
FA2G1-a	22.253	1.88
FA2G1-b	22.906	1.56
FA1G1+Mannose and M6a	23.969	0.47
M6b	24.455	0.55
A1G1S1	25.825	0.17
FA2G2	26.548	0.45
FA1G1S1	27.432	0.14
A2G1S1+A1G1Sg1	27.991	0.34
M7	28.694	0.38
FA1G1Sg1	29.363	0.47
FA1G1S1+Mannose	30.788	0.29
A2G2S1	31.369	2.1
M8a	31.986	0.74
FA2G2S1	32.589	0.98
A2G2Sg1	33.331	0.57
FA1G1S1+2Mannose	34.216	0.44
FA2G2Sg1	34.53	1.6
A2G2S2-a	35.078	2.39
M9	35.424	0.88
FA2G3S1	35.888	0.48
A2G2S2-b	36.145	2.23
A2G2S2	36.67	57.17
FA2G2S2	37.764	2.71
A2G2S1Sg1	38.476	2.14
FA2G2S1Sg1	39.549	0.81
A2G2Sg2	40.272	0.44
FA2G2Sg2	41.293	1.16
A3G3S3-a	43.424	0.21
A3G3S3-b	43.774	0.22
A3G3S3-c	44.892	0.19

## Sheet: P3 Day 1
Pregnant dog 3 Day 1
Name	Retention Time	% Area
A1	14.086	0.34
FA1	15.858	1.83
A2	16.861	2.32
FA2	18.47	12.67
FA1G1-a	19.658	0.23
M5	20.046	1.27
FA1G1-b	20.487	0.18
A2G1-a	20.738	0.18
A2G1-b	21.337	0.26
FA2G1-a	22.25	1.85
FA2G1-b	22.905	2.18
FA1G1+Mannose and M6a	23.974	0.44
M6b	24.453	0.69
A2G2	25.106	0.08
A1G1S1	25.82	0.2
FA2G2	26.544	0.65
FA1G1S1	27.432	0.13
A2G1S1+A1G1Sg1	27.993	0.35
M7	28.696	0.52
FA1G1Sg1	29.366	0.55
FA1G1S1+Mannose	30.78	0.39
A2G2S1	31.373	2.51
M8a	31.986	0.45
FA2G2S1	32.589	1.85
A2G2Sg1	33.333	0.64
FA1G1S1+2Mannose	34.209	0.52
FA2G2Sg1	34.528	1.86
A2G2S2-a	35.075	1.68
M9	35.423	1
FA2G3S1	35.885	0.75
A2G2S2-b	36.142	1.92
A2G2S2	36.668	48.86
FA2G2S2	37.761	3
A2G2S1Sg1	38.475	2.15
FA2G2S1Sg1	39.543	0.93
A2G2Sg2	40.267	0.36
FA2G2Sg2	41.294	1.01
A3G3S3-a	43.422	0.26
A3G3S3-b	43.771	0.58
A3G3S3-c	44.882	0.36

## Sheet: P3 Day 29
Pregnant dog 3 Day 29
Name	Retention Time	% Area
A1	14.104	0.27
FA1	15.873	1.94
A2	16.878	1.68
FA2	18.477	10.21
FA1G1-a	19.667	0.22
M5	20.053	1.65
FA1G1-b	20.491	0.19
A2G1-a	20.747	0.12
A2G1-b	21.339	0.15
FA2G1-a	22.251	1.38
FA2G1-b	22.904	1.4
FA1G1+Mannose and M6a	23.968	0.54
M6b	24.451	0.53
A1G1S1	25.815	0.18
FA2G2	26.54	0.38
FA1G1S1	27.416	0.11
A2G1S1+A1G1Sg1	27.982	0.29
M7	28.685	0.38
FA1G1Sg1	29.353	0.55
FA1G1S1+Mannose	30.767	0.3
A2G2S1	31.358	2.17
M8a	31.966	0.56
FA2G2S1	32.576	1.37
A2G2Sg1	33.313	0.54
FA1G1S1+2Mannose	34.189	0.41
FA2G2Sg1	34.511	1.45
A2G2S2-a	35.057	1.98
M9	35.404	0.82
FA2G3S1	35.866	0.6
A2G2S2-b	36.124	2.06
A2G2S2	36.648	55.99
FA2G2S2	37.739	2.52
A2G2S1Sg1	38.454	2.1
FA2G2S1Sg1	39.527	0.84
A2G2Sg2	40.248	0.3
FA2G2Sg2	41.273	0.86
A3G3S3-a	43.394	0.27
A3G3S3-b	43.745	0.62
A3G3S3-c	44.852	0.36

## Sheet: P4 Day 1
Pregnant dog 4 Day 1
Name	Retention Time	% Area
A1	14.444	0.305
FA1	16.269	2.658
A2	17.289	2.248
FA2	18.946	19.348
FA1G1-a	20.086	0.305
M5	20.371	1.329
FA1G1-b	20.917	0.224
A2G1-a	21.186	0.121
A2G1-b	21.774	0.147
FA2G1-a	22.747	2.418
FA2G1-b	23.391	1.996
FA1G1+Mannose and M6a	24.401	0.426
M6b	24.771	0.873
A1G1S1	26.257	0.226
FA2G2	27.041	0.394
FA2G2b	27.706	0.128
FA1G1S1	27.905	0.084
A2G1S1+A1G1Sg1	28.47	0.555
M7	29.008	0.701
FA1G1Sg1	29.905	0.541
A2G1Sg1	30.473	0.057
FA1G1S1+Mannose	31.237	0.273
A2G2S1	31.849	2.821
M8a	32.275	0.45
M8b	32.818	0.5
FA2G2S1	33.126	1.437
A2G2Sg1	33.764	0.84
FA2G4	34.508	0.26
FA1G1S1+2Mannose	34.727	0.25
FA2G2Sg1	35.006	2.126
A2G2S2a+M9	35.632	2.84
FA2G3S1	36.39	0.666
A2G2S2b	36.682	1.407
A2G2S2	37.177	44.202
FA2G2S2	38.301	1.349
A2G2S1Sg1	38.94	1.656
FA2G2S1Sg1	40.056	0.701
A2G2Sg2	40.701	0.442
FA2G2Sg2	41.783	0.839
A3G3S3-a	42.357	0.201
A3G3S3-b	43.18	0.107
A3G3S3-c	44.008	0.104
A3G3S3-d	44.358	0.186
A3G3S3e	45.491	0.099

## Sheet: P4 Day 29
Pregnant dog 4 Day 29
Name	Retention Time	% Area
A1	14.46	0.278
FA1	16.283	2.283
A2	17.304	1.817
FA2	18.958	15.551
FA1G1-a	20.098	0.252
M5	20.387	1.129
FA1G1-b	20.93	0.19
A2G1-a	21.204	0.095
A2G1-b	21.786	0.091
FA2G1-a	22.758	1.928
FA2G1-b	23.403	1.576
FA1G1+Mannose and M6a	24.41	0.374
M6b	24.786	0.819
A1G1S1	26.261	0.232
FA2G2	27.05	0.317
FA2G2b	27.716	0.115
FA1G1S1	27.899	0.076
A2G1S1+A1G1Sg1	28.475	0.463
M7	29.019	0.662
FA1G1Sg1	29.815	0.334
A2G1Sg1	30.476	0.063
FA1G1S1+Mannose	31.236	0.297
A2G2S1	31.85	2.617
M8a	32.284	0.44
M8b	32.826	0.63
FA2G2S1	33.123	1.417
A2G2Sg1	33.762	0.853
FA2G4	34.507	0.26
FA1G1S1+2Mannose	34.725	0.26
FA2G2Sg1	34.999	2.042
A2G2S2a+M9	35.628	3.16
FA2G3S1	36.383	0.634
A2G2S2b	36.668	1.518
A2G2S2	37.165	49.587
FA2G2S2	38.278	1.513
A2G2S1Sg1	38.923	1.879
FA2G2S1Sg1	40.027	0.753
A2G2Sg2	40.676	0.502
FA2G2Sg2	41.753	0.863
A3G3S3-a	42.242	0.129
A3G3S3-b	43.159	0.135
A3G3S3-c	43.978	0.154
A3G3S3-d	44.323	0.201
A3G3S3e	45.443	0.102

## Sheet: P5 Day 1
Pregnant dog 5 Day 1
Name	Retention Time	% Area
A1	14.091	0.16
FA1	15.863	0.94
A2	16.867	0.8
FA2	18.474	9.79
FA1G1-a	19.662	0.13
M5	20.049	0.88
FA1G1-b	20.483	0.09
A2G1-a	20.738	0.04
FA2G1-a	22.252	1.27
FA2G1-b	22.906	1.02
FA1G1+Mannose and M6a	23.974	0.2
M6b	24.452	0.68
A1G1S1	25.822	0.16
FA2G2	26.545	0.2
FA1G1S1	27.394	0.12
A2G1S1+A1G1Sg1	27.992	0.29
M7	28.696	0.62
FA1G1Sg1	29.356	0.44
FA1G1S1+Mannose	30.791	0.29
A2G2S1	31.365	2.83
M8a	31.978	0.43
FA2G2S1	32.574	1.35
A2G2Sg1	33.328	0.6
FA1G1S1+2Mannose	34.202	0.4
FA2G2Sg1	34.525	1.51
A2G2S2-a	35.068	2.39
M9	35.418	1.16
FA2G3S1	35.882	0.46
A2G2S2-b	36.132	2.24
A2G2S2	36.662	58.75
FA2G2S2	37.765	3.44
A2G2S1Sg1	38.47	2.04
FA2G2S1Sg1	39.555	0.79
A2G2Sg2	40.27	0.4
FA2G2Sg2	41.3	0.95
A3G3S3-a	43.415	0.27
A3G3S3-b	43.763	0.21
A3G3S3-c	44.889	0.2

## Sheet: P5 Day 29
Pregnant dog 5 Day 29
Name	Retention Time	% Area
A1	14.086	0.12
FA1	15.852	0.96
A2	16.858	0.6
FA2	18.471	7.75
FA1G1-a	19.66	0.14
M5	20.047	0.86
FA1G1-b	20.487	0.12
FA2G1-a	22.249	1.03
FA2G1-b	22.903	0.81
FA1G1+Mannose and M6a	23.974	0.23
M6b	24.449	0.68
A1G1S1	25.816	0.16
FA2G2	26.543	0.16
FA1G1S1	27.402	0.13
A2G1S1+A1G1Sg1	27.989	0.31
M7	28.69	0.59
FA1G1Sg1	29.352	0.46
FA1G1S1+Mannose	30.79	0.29
A2G2S1	31.362	2.54
M8a	31.976	0.43
FA2G2S1	32.568	1.38
A2G2Sg1	33.322	0.61
FA1G1S1+2Mannose	34.206	0.42
FA2G2Sg1	34.525	1.42
A2G2S2-a	35.068	2.24
M9	35.416	1.24
FA2G3S1	35.883	0.5
A2G2S2-b	36.133	2.34
A2G2S2	36.66	61.78
FA2G2S2	37.76	2.99
A2G2S1Sg1	38.465	1.99
FA2G2S1Sg1	39.553	0.84
A2G2Sg2	40.269	0.41
FA2G2Sg2	41.3	0.98
A3G3S3-a	43.415	0.26
A3G3S3-b	43.765	0.31
A3G3S3-c	44.887	0.28

[truncated: 12 more sheets: P6 Day 1, P6 Day 29, C1 Day 1, C1 Day 29, C2 Day 1, C2 Day 29, C3 Day 1, C3 Day 29, C4 Day 1, C4 Day 29, C5 Day 1, C5 Day 29]
