# Supplementary material for: Pregnancy-related changes in the canine serum N-glycosylation pattern studied by Rapifluor HILIC-UPLC-FLR-MS
Source: Sci Rep. 2024 Sep 6;14:20861. doi: 10.1038/s41598-024-71352-z (PMC11379866; doi:10.1038/s41598-024-71352-z)
Supplement: Supplementary file 3 — Supplementary Tables S1–S4. [file 41598_2024_71352_MOESM3_ESM.xlsx]

## Sheet: Table S1
Table S1. Proposed structures of RapiFluor-labeled N-glycans from dog serum.								Diagnostic peak					Glycan group**
Glycan	Proposed structure	Retention time MS (min)	Area %	Identification by standard	m/z theoretical	m/z measured	m/z difference (Da)	NANA m/z 657.6	NGNA m/z 673.6	Fucose m/z 679.7
A1		14.448	0.27		713.699	713.57	-0.12945				1		A
FA1		16.27	1.58		786.77	786.78	0.009827			+	2		F, A
A2		17.284	2.07	+	815.296	815.33	0.0341055				3		A
FA2		18.939	10.66	+	888.367	888.44	0.0733825			+	4		F, A
FA1G1-a		20.068	0.19		867.841	867.66	-0.180599			+	5		F, T, G
M5		20.381	1.36	+	774.244	774.35	0.106144				6		M
FA1G1-b		20.912	0.19		867.841	867.88	0.0394015			+	7		F, T, G
A2G1-a		21.194	0.17	+	896.366	896.43	0.06368				8		T, G
A2G1-b		21.777	0.29	+	896.366	896.26	-0.10632				9		T, G
FA2G1-a		22.742	1.72	+	969.437	969.49	0.052957			+	10		F, T, G
FA2G1-b		23.383	2.02	+	969.437	969.51	0.072957			+	11		F, T, G
FA1G1+Mannose*		24.335	0.43		948.911	948.71	-0.201024			+	12		F, T, G
M6a*		24.335	0.43	+	855.314	855.3	-0.014282				13		M
M6b		24.778	0.59	+	855.314	855.15	-0.164282				14		M
A2G2		25.563	0.11	+	977.437	977.48	0.0432545				15		T, G
A1G1S1		26.238	0.21		940.397	940.5	0.102587	+			16		G, S
FA2G2		27.029	0.62	+	1050.51	1050.62	0.112531			+	17		F, T, G
FA2G2b		27.626	0.16		1050.51	1050.49	-0.0174685			+	18		F, T, G
FA1G1S1		27.873	0.12		1013.47	1013.06	-0.408136	+		+	19		F, G, S
A2G1S1*		28.423	0.31		1041.99	1042.43	0.436142	+			20		G, S
A1G1Sg1*		28.423	0.31		948.4	948.43	0.03		+		21		G, S
M7		28.997	0.45	+	936.385	936.35	-0.0347075				22		M
FA1G1Sg1		29.831	0.49		1021.47	1021.51	0.042161		+		23		F, G, S
A2G1Sg1		30.46	0.09		1049.99	1049.95	-0.0435605		+		24		G, S
FA1G1S1+Mannose		31.205	0.36		1094.54	1094.58	0.041438	+			25		F, G, S
A2G2S1		31.825	2.31	+	1123.06	1123.01	-0.0542835	+			26		G, T, S
M8a		32.268	0.48	+	1017.46	1017.34	-0.115133				27		M
M8b		32.815	0.37	+	1017.46	1017.41	-0.045133				28		M
FA2G2S1		33.103	1.29	+	1196.14	1196.06	-0.0750065	+		+	29		F, G, T, S
A2G2Sg1		33.739	0.7		1131.06	1130.81	-0.253986		+		30		G, T, S
FA2G4		34.529	0.31		1212.65	1212.64	-0.0083195				31		F, G, T***
FA1G1S1+2Mannose		34.693	0.29		1175.61	1175.85	0.241012	+			32		F, G, S
FA2G2Sg1		34.978	1.8		1204.13	1204.08	-0.054709		+	+	33		F, G, T, S
A2G2S2-a*		35.595	2.39	+	1268.69	1268.61	-0.0818215	+			34		G, S
M9*		35.595	2.39	+	1098.53	1098.44	-0.0855585				35		M
FA2G3S1		36.358	0.77		1277.21	1277.28	0.074568	+			36		F, G, T, S
A2G2S2-b		36.627	1.66		1268.69	1268.55	-0.141822	+			37		G, S
A2G2S2		37.127	51.84	+	1268.69	1268.64	-0.0518215	+			38		G, S
FA2G2S2		38.233	2.8	+	1341.76	1342.07	0.307455	+		+	39		F, G, S
A2G2S1Sg1		38.89	2.19		1276.69	1276.35	-0.341524	+	+		40		G, S
FA2G2S1Sg1		39.989	0.91		1349.76	1349.7	-0.062247	+	+		41		F, G, S
A2G2Sg2		40.631	0.38		1284.69	1284.51	-0.181227	+	+		42		G, S
FA2G2Sg2		41.709	0.86		1357.76	1357.62	-0.14195		+		43		F, G, S
A3G3S3-a		42.338	0.09		1064.99	1065.73	0.73918	+			44		G, S
A3G3S3-b		43.125	0.24		1064.99	1065.24	0.24918	+			45		G, S
A3G3S3-c		43.92	0.31	+	1064.99	1065.11	0.11918	+			46		G, S
A3G3S3-d		44.268	0.64		1064.99	1065.49	0.49918	+			47		G, S
A3S1G3S3		44.911	0.09	+	1162.08	1161.89	-0.185845	+			48		G, S
A3G3S3-e		45.386	0.43		1064.99	1065.09	0.0991803	+			49		G, S
A3G3S3-f		46.344	0.08		1064.99	1065.32	0.32918	+			50		G, S
*Coelution
** Glycan groups, abbreviations:
A= Agalactosylated
F= Fucosylated
G= Galactosylated
M= High mannose
S= Sialylated
T= Terminally galactosylated
***FA2G4 not used in direct quantification as such, due to limited chromatographic resolution

## Sheet: Table S2
Table S2. Results from analysis of Glycan Performance Test Standard
Glycan	tr (MS)	m/z theoretical	m/z measured	m/z difference (Da)
A2	17.295	815.296	815.38	0.0841055
FA2	18.94	888.367	888.48	0.113383
FA2B	20.555	989.963	989.98	0.016938
A2G1a	21.196	896.366	896.4	0.03368
A2G1b	21.785	896.366	896.4	0.03368
FA2G1a	22.743	969.437	969.58	0.142957
FA2G1b	23.387	969.437	969.54	0.102957
FA2BG1a	23.897	1071.03	1071.05	0.0165125
FA2BG1b	24.524	1071.03	1071.03	-0.0034875
A2G2	25.578	977.437	977.45	0.0132545
FA2G2	27.039	1050.51	1050.55	0.0425315
FA2BG2	27.731	1152.1	1151.98	-0.123913
FA2G1S1	29.881	1115.06	1115	-0.064581
A2G2S1	31.832	1123.06	1123.05	-0.0142835
FA2G2S1	33.093	1196.14	1196.13	-0.0050065
FA2BG2S1	34.021	1297.73	1297.98	0.248549
A2G2S2	37.134	1268.69	1268.53	-0.161822
FA2G2S2	38.266	1341.76	1341.55	-0.212545
FA2BG2S2	38.869	962.573	962.55	-0.0226593

## Sheet: Table S3
Table S3. Results from analysis of High Mannose Test Standard
Glycan	tr (MS)	m/z theoretical	m/z measured	m/z difference (Da)
M5_1	19.771	774.244	774.28	0.0361435
M5_2	20.406	774.244	774.39	0.146143
M6_1	24.227	855.314	855.43	0.115718
M6_2	24.804	855.314	855.45	0.135718
M7_1	28.303	936.385	936.4	0.0152925
M7_2	28.936	936.385	936.385	0
M8_1	32.013	1017.46	1017.41	-0.045133
M8_2	32.835	1017.46	1017.47	0.014867
M9	35.715	1098.53	1098.4	-0.125558

## Sheet: Table S4
Table S4. Results from analysis of Sialylated Performance Test Standard
Glycan	tr (MS)	m/z theoretical	m/z measured	m/z difference (Da)
M5	20.422	774.244	774.66	0.416143
A2G2S2a	35.59	1268.69	1268.58	-0.111822
A2G2S2b	37.153	1268.69	1268.63	-0.0618215
A3G3S3a	41.263	1064.99	1065.05	0.0591803
A3G3S3b	42.601	1064.99	1065.07	0.0791803
FA3G3S3	43.316	1113.7	1113.75	0.045365
A3G3S3c	43.955	1064.99	1065.09	0.0991803
A3S1G3S3a	44.922	1162.08	1161.99	-0.085845
A3G3S3d	45.392	1064.99	1065.22	0.22918
A3S1G3S3b	46.174	1162.08	1162.21	0.134155
A3S2G3S3	47.467	1259.16	1259.32	0.15913
A4G4S4	48.555	1283.85	1283.81	-0.0437583
