# Supplementary material for: Pregnancy-related changes in the canine serum N-glycosylation pattern studied by Rapifluor HILIC-UPLC-FLR-MS
Source: Sci Rep. 2024 Sep 6;14:20861. doi: 10.1038/s41598-024-71352-z (PMC11379866; doi:10.1038/s41598-024-71352-z)
Supplement: Supplementary file 4 — Supplementary Tables S5–S12. [file 41598_2024_71352_MOESM4_ESM.xlsx]

## Sheet: S5. A2G2S2
Supplementary Table S5. Abundance of glycan A2G2S2 (%)
	Day 1	Day 22	Day 29	Day 43
Pregnant dog 1	32.06	NA	45.51	46.40
Pregnant dog 2	53.72	54.5	57.17	59.01
Pregnant dog 3	48.86	54.25	55.99	47.56
Pregnant dog 4	44.20	52.04	49.59	51.86
Pregnant dog 5	58.75	62.25	61.78	60.77
Pregnant dog 6	54.31	NA	58.33	57.34
Control dog 1	46.15	39.83	50.46	49.67
Control dog 2	50.08	NA	46.67	48.07
Control dog 3	43.45	43.91	45.15	43.44
Control dog 4	52.78	54.6	53.64	45.8
Control dog 5	51.06	51.55	50.34	52.67
NA= Not analysed

## Sheet: S6. FA2
Supplementary Table S6. Abundance of glycan FA2 (%)
	Day 1	Day 22	Day 29	Day 43
Pregnant dog 1	13.43	NA	9.18	8.32
Pregnant dog 2	11.3	12.21	10.21	8.44
Pregnant dog 3	12.67	11.28	10.21	11.80
Pregnant dog 4	19.35	10.90	15.55	13.98
Pregnant dog 5	9.79	8.21	7.75	7.84
Pregnant dog 6	11.47	NA	8.77	9.16
Control dog 1	17.34	21.07	14.62	14.48
Control dog 2	9.76	NA	11.01	10.03
Control dog 3	19.07	18.15	18.52	18.05
Control dog 4	13.33	12.7	12.61	15.55
Control dog 5	13.38	12.59	13.86	11.56
NA= Not analysed

## Sheet: S7. Sialylated glycans
Supplementary Table S7. Abundance of sialylated N-glycans (%)
	Day 1	Day 22	Day 29	Day 43
Pregnant dog 1	63.56	NA	74.14	75.45
Pregnant dog 2	76.21	74.14	77.91	82.30
Pregnant dog 3	71.57	74.21	76.41	70.98
Pregnant dog 4	63.73	73.87	69.33	72.20
Pregnant dog 5	80.89	82.93	83.59	82.52
Pregnant dog 6	76.17	NA	80.08	79.72
Control dog 1	65.99	58.16	70.71	69.14
Control dog 2	74.30	NA	71.16	73.04
Control dog 3	63.68	64.15	64.12	63.96
Control dog 4	71.99	71.61	72.89	65.34
Control dog 5	70.63	72.27	70.47	74.47
NA= Not analysed

## Sheet: S8. Fucosylated glycans
Supplementary Table S8. Abundance of fucosylated N-glycans (%)
	Day 1	Day 22	Day 29	Day 43
Pregnant dog 1	35.32	NA	27.12	26.31
Pregnant dog 2	28.12	28.10	25.26	23.1
Pregnant dog 3	31.02	26.94	25.27	32.35
Pregnant dog 4	35.91	27.06	30.515	28.08
Pregnant dog 5	23.39	20.67	20.61	21.62
Pregnant dog 6	25.48	NA	21.66	22.26
Control dog 1	33.55	38.51	30.16	28.55
Control dog 2	27.91	NA	30.65	29.32
Control dog 3	34.63	33.84	33.68	33.97
Control dog 4	27.51	26.04	27.07	32.21
Control dog 5	28.04	27.29	29.06	26.10
NA= Not analysed

## Sheet: S9. High mannose
Supplementary Table S9. Abundance of high mannose N-glycans (%)
	Day 1	Day 22	Day 29	Day 43
Pregnant dog 1	8.39	NA	6.84	7.26
Pregnant dog 2	3.84	4.63	4.41	4.24
Pregnant dog 3	3.93	3.91	3.94	2.87
Pregnant dog 4	4.84	4.11	4.90	4.67
Pregnant dog 5	3.77	3.81	3.8	4.03
Pregnant dog 6	4.94	NA	5.07	5.14
Control dog 1	4.56	5.92	4.36	4.77
Control dog 2	5.47	NA	6.35	6.05
Control dog 3	5.65	6.14	5.87	6.46
Control dog 4	5.3	5.87	5.25	7.43
Control dog 5	6.43	6.27	6.40	5.94
NA= Not analysed

## Sheet: S10. Terminally galactosylated
Supplementary Table S10. Abundance of terminally galactosylated N-glycans (%)
	Day 1	Day 22	Day 29	Day 43
Pregnant dog 1	21.61	NA	16.63	16.79
Pregnant dog 2	11.94	11.06	10.56	10.41
Pregnant dog 3	13.66	11.2	10.51	17.45
Pregnant dog 4	13.92	12.57	12.39	11.76
Pregnant dog 5	9.70	8.79	8.94	9.43
Pregnant dog 6	11.14	NA	10.07	10.51
Control dog 1	11.36	12.50	10.69	8.91
Control dog 2	15.69	NA	16.82	16.51
Control dog 3	12.55	12.88	12.66	12.79
Control dog 4	10.8	10.56	10.92	12.63
Control dog 5	12.28	11.70	12.37	11.38
NA= Not analysed

## Sheet: S11. Galactosylated glycans
Supplementary Table S11. Abundance of galactosylated N-glycans (%)
	Day 1	Day 22	Day 29	Day 43
Pregnant dog 1	67.31	NA	76.41	77.49
Pregnant dog 2	81.18	79.94	82.55	84.86
Pregnant dog 3	76.91	78.77	80.25	80.25
Pregnant dog 4	68.93	78.32	73.25	75.24
Pregnant dog 5	81.81	83.71	84.10	83.29
Pregnant dog 6	79.14	NA	82.35	81.45
Control dog 1	71.36	64.71	75.34	73.43
Control dog 2	79.94	NA	77.44	79.05
Control dog 3	67.71	68.51	68.31	67.98
Control dog 4	76.41	76.52	77.32	70.63
Control dog 5	76.87	77.3	76.23	79.08
NA= Not analysed

## Sheet: S12. Agalactosylated complex
Supplementary Table S12. Abundance of agalactosylated complex N-glycans (%)
	Day 1	Day 22	Day 29	Day 43
Pregnant dog 1	21.34	NA	14.12	12.66
Pregnant dog 2	13.72	14.81	12.29	10.27
Pregnant dog 3	17.16	15.46	14.1	15.44
Pregnant dog 4	24.56	14.93	19.93	18.08
Pregnant dog 5	11.69	10.00	9.43	9.68
Pregnant dog 6	14.31	NA	11.01	11.53
Control dog 1	22.93	28.05	19.19	19.05
Control dog 2	12.63	NA	14.2	12.87
Control dog 3	24.63	23.23	23.82	23.36
Control dog 4	16.16	15.52	15.31	19.5
Control dog 5	15.86	14.95	16.49	13.76
NA= Not analysed
